# Supplementary material for: F-actin disassembly by the oxidoreductase MICAL1 promotes mechano-dependent VWF-GPIbα interaction in platelets
Source: Nat Commun. 2025 Aug 10;16:7375. doi: 10.1038/s41467-025-62487-2 (PMC12335590; doi:10.1038/s41467-025-62487-2)
Supplement: Supplementary file 3 — Supplementary Data 1 [file 41467_2025_62487_MOESM3_ESM.xlsx]

## Sheet: List of reagents
		Reagents
		Name	vendor or source	catalog #
		ADP	ChronoPAR	384
		Apyrase	Agro-Bio	Py06271000
		Botrocetin	Pentapharm	PF801038
		Collagen	ChronoPAR	385
		Convulxin	Pentapharma	119-02
		DMSO	Sigma	D2438-10ML
		Dynabeads prot A	Invitrogen	100002D
		Dynabeads prot G	Invitrogen	100003D
		ECL	Thermoscientific	34580
		Fetal bovine serum	Eurobio	CVFSVF0001
		Fibrinogen	Enzyme research Laboratories	FIB2
		Hexamethyldisilazane	Sigma Aldrich	440191
		Hirudin	Gift from Pierre Mangin	-
		Isoflurane	Baxter	FDG9623
		Jasplakinolide	Millipore	420127
		KAPA2G kit	Sigma Aldrich	KK5122
		Latrunculin A	Millipore	4428026
		PAR4-AP	Bachem	4035529
		PBS	Gibco	14190-094
		PGE1	Chemcruz	SC-201223
		Protease inhibitor cocktail	Thermoscientific	1861284
		Rhodamine 6G	Biochemika	83697
		Ristocetin	HyphenBiomed	AG004K
		RPMI 1640+Glutamax	Gibco	61870-010
		Bovine Thrombin	Sigma	T513
		vWF: recombinant mouse vWF	Home made	-
		vWF: Wilfactin® (human)	LFB Biomedicaments	-
		αIIbβ3 blocking antibody (LEO-H4)	Emfret	M021-0
		Immunoprecipitation (IP) and western blot (WB)
		Name	vendor or source	catalog #	dilution
		Human GPIbα antibody (clone SZ2)	Beckman Coulter	IM0409	WB: 1/1000; IP: 2 mg
		Mouse GPIbα antibody (clone Xia.G5)	Emfret	M040-0	WB: 1/250; IP: 1 mg
		Mouse GPIbα antibody (clone Xia.G7)	Emfret	M042-0	WB: 1/250; IP: 1 mg
		Western blot
		Name	vendor or source	catalog #	dilution	Molecular weight (kDa)
		Alix antibody	Abcam	Ab117600	1/1000	95
		Arp2c antibody	Proteintech	15058-1-AP	1/1000	34
		c-Mpl antibody	RD systems	AF1317	1/2000	65-70
		Camk2γ antibody	Proteintech	12666-2-AP	1/500	59
		Cdc42 antibody	Proteintech	10155-1-AP	1/1000	21
		Cofilin antibody	Cell signaling	D3F9	1/1000	21
		Dync1/2 antibody	Proteintech	12219-1-AP	1/1000	68
		Ehd3 antibody	Proteintech	25320-1-AP	1/200	61
		Filamin A antibody	Abcam	ab76289	1/2000	280
		Fibrinogen antibody	Proteintech	20645-1-AP	1/1000	60
		Integrin αIIb antibody	RD systems	MAB4118	1/1000	120
		Integrin β3 antibody	BD Bioiscience	611141	1/5000	90
		IQGAP1 antibody	Santacruz	SC-10792	1/500	190
		Kindlin3 antibody	Abcam	68040	1/1000	78
		MAPRE2 antibody	Proteintech	10364-1-AP	1/500	37
		MICAL1 antibody	Proteintech	14818-1-AP	1/1000	120
		MKLP1 antibody	Abcam	Ab9259	1/1000	95
		MTCO2 antibody	Proteintech	55070-1-AP	1/1000	26
		Myh9 antibody	sigma	M8064	1/1000	225
		Myl9 antibody	Proteintech	10906-1-AP	1/1000	19
		Paxilin antibody	Upstate	05-417	1/500	65
		Piezo1 antibody	Proteintech	28511-1-AP	1/1000	286
		Plxb2 antibody	Proteintech	10602-1-AP	1/1000	205
		Rab35 antibody	Proteintech	11329-2-AP	1/500	21
		Rab8 antibody	Proteintech	55296-1-AP	1/500	21
		Rac1 antibody	Santacruz	sc-217	1/1000	21
		RhoA antibody	Proteintech	10749-1-AP	1/1000	21
		Talin antibody	Abcam	71333	1/1000	270
		Vimentin antibody	Proteintech	10366-1-AP	1/2000	55-60
		VWF antibody	Dako	A0082	1/1000	225
		WASP antibody	Santacruz	SC-13139	1/100	55-62
		Zyxin antibody	Proteintech	10330-1-AP	1/1000	80
		α-actinin antibody	Chemicon	MAB1682	1/500	103
		α-tubulin antibody	Abcam	Ab52866	1/2000	55
		β-actin antibody	RD systems	MAB8929	1/20 000	42
		β-tubulin antibody	Sigma	T4026	1/2000	55
		β-tubulin antibody	Abcam	ab6046	1/500	55
		γ-actin antibody	Proteintech	11227-1-AP	1/2000	42
		14-3-3 z	Proteintech	14881-1-AP	1/1000	28
		HRP goat anti-rabbit secondary antibody	Jackson IR	111-035-003	1/20 000	NA
		HRP donkey anti-mouse secondary antibody	Jackson IR	715-036-151	1/20 000	NA
		HRP goat anti-rat secondary antibody	Jackson IR	112-035-175	1/5000	NA
		Flow cytometry
		Name	vendor or source	catalog #	dilution
		GPIbα antibody (clone Xia. G5)	Emfret	M040-1	1/5
		GPIbβ antibody (clone Xia.C3)	Emfret	M050-1	0.2
		αIIbβ3 antibody (clone Leo.F2)	Emfret	M025-2	0.2
		α2 antibody (clone Sam.G4)	Emfret	M070-1	0.2
		GPVI antibody (clone JAQ1)	Emfret	M011-2	0.2
		JON/A antibody	Emfret	M023-1	0.2
		P-selectin antibody (clone Wug.E9)	Emfret	M130-2	0.2
		vWF antibody	Dako	A0082	1/142.5
		Ricinus communis agglutinin I (RCA-I) Lectin	Vector Labs	FL-1081	10 mg/mL
		FITC-phalloidin	Invitrogen	A12379	10 mM
		Alexa Fluor-647 donkey anti-rabbit	Invitrogen	A31573	1/288
		(Immuno)-fluorescence
		Name	vendor or source	catalog #	dilution
		FITC Rat anti-mouse GPIbα antibody (clone Xia.G7)	Emfret	M042-1	0.004
		Rat anti-mouse Integrin β3 antibody (clone Luc.A5)	Emfret	M030-0	0.004
		FITC Rat Anti-Mouse CD41 (clone MWReg30)	BD Pharmingen	553848	0.02
		Rabbit anti-laminin	Sigma-Aldrich	L9393	0.004
		Texas-Red secondary antibody goat anti-rabbit	Vector	TI-100	0.002
		Alexa Fluor 488-labeled phalloidin	Invitrogen	A12379	0.004
		VECTASHIELD® Antifade Mounting Medium	Eurobio-scientific	H-1200-10	-
		Prolong Gold	Invitrogen	P36930	-
		anti-GPIX antibody - in vivo labeling	Emfret	X488	5 mg/mice
		Vybrant™ Alexa Fluor™ 555 Lipid Raft Labeling Kit	Invitrogen	V34404	1 µg/ml
