# Supplementary material for: F-actin disassembly by the oxidoreductase MICAL1 promotes mechano-dependent VWF-GPIbα interaction in platelets
Source: Nat Commun. 2025 Aug 10;16:7375. doi: 10.1038/s41467-025-62487-2 (PMC12335590; doi:10.1038/s41467-025-62487-2)
Supplement: Supplementary file 4 — Supplementary Data 2 [file 41467_2025_62487_MOESM4_ESM.xlsx]

## Sheet: BioGrid of GPIb alpha and beta
		BioGRID4.4			81 proteins			Filtre GO:0030042 Actin depolymerization		MICAL1
		Proteins in interaction with GPIba and GPIbb						Filtre GO:0030042 Actin depolymerization
		Interactor	Organism	Experimental Evidence code	Dataset	Score		List of proteins in human from GO:0030042 : actin filament depolymerization
		A4GNT	H. sapiens	Affinity Capture-MS	Huttlin EL (2015)	0.9238		UniProtKB:Q7RTP6	[F-actin]-monooxygenase MICAL3
		AMIGO1	H. sapiens	Affinity Capture-MS	Huttlin EL (2021)	0.8098		UniProtKB:Q96SB3	Neurabin-2
		APEX1	H. sapiens	Affinity Capture-RNA	Antoniali G (2017)	-		UniProtKB:Q6IBS0	Twinfilin-2
		APP	H. sapiens	Affinity Capture-Western	Gowert NS (2017)	-		UniProtKB:P09327	Villin-1
		C6ORF211	H. sapiens	Affinity Capture-MS	Huttlin EL (2021)	0.7511		UniProtKB:P06396	Gelsolin
		CALM1	H. sapiens	Affinity Capture-Western	Andrews RK (2001)	-		UniProtKB:O94851	[F-actin]-monooxygenase MICAL2
		CCDC47	H. sapiens	Affinity Capture-MS	Cho NH (2022)	-		UniProtKB:O75083	WD repeat-containing protein 1
		CD3E	H. sapiens	Affinity Capture-MS	Huttlin EL (2017)	0.8166		UniProtKB:Q9Y281	Cofilin-2
		CD3E	H. sapiens	Affinity Capture-MS	Huttlin EL (2015)	0.9667		UniProtKB:Q8TDZ2	[F-actin]-monooxygenase MICAL1
		CHRNA4	H. sapiens	Affinity Capture-MS	Huttlin EL (2021)	0.9911		UniProtKB:P23528	Cofilin-1
		CHRNB2	H. sapiens	Affinity Capture-MS	Huttlin EL (2021)	0.8176		UniProtKB:P60981	Destrin
		CHRNB4	H. sapiens	Affinity Capture-MS	Huttlin EL (2021)	0.9495		UniProtKB:Q12792	Twinfilin-1
		CLEC12B	H. sapiens	Affinity Capture-MS	Huttlin EL (2021)	0.9655
		CLEC2D	H. sapiens	Affinity Capture-MS	Huttlin EL (2021)	0.9007
		CLEC2D	H. sapiens	Affinity Capture-MS	Huttlin EL (2017)	0.909
		CLRN2	H. sapiens	Affinity Capture-MS	Huttlin EL (2021)	0.851
		DDIT3	H. sapiens	Two-hybrid	Wang J (2011)	-
		F12	H. sapiens	Reconstituted Complex	Bradford HN (2000)	-
		F12	H. sapiens	Co-localization	Chen TC (2014)	-
		FAM189B	H. sapiens	Affinity Capture-MS	Huttlin EL (2017)	0.8903
		FLNA	H. sapiens	Affinity Capture-Western	Williamson D (2002)	-
		FLNA	H. sapiens	Affinity Capture-Western	Mu FT (2008)	-
		FLNA	H. sapiens	Co-localization	Chen TC (2014)	-
		FLNB	H. sapiens	Two-hybrid	Takafuta T (1998)	-
		FLNB	H. sapiens	Reconstituted Complex	Takafuta T (1998)	-
		FSHR	H. sapiens	Affinity Capture-MS	Huttlin EL (2017)	0.7852
		GABRE	H. sapiens	Affinity Capture-MS	Huttlin EL (2017)	0.9043
		GABRE	H. sapiens	Affinity Capture-MS	Huttlin EL (2015)	0.9527
		GABRE	H. sapiens	Affinity Capture-MS	Huttlin EL (2021)	0.8889
		GP1BA	H. sapiens	Affinity Capture-Western	Strassel C (2003)	-
		GP1BB	H. sapiens	Affinity Capture-Western	Strassel C (2003)	-
		GP5	H. sapiens	Affinity Capture-Western	Modderman PW (1992)	-
		GP9	H. sapiens	Affinity Capture-Western	Strassel C (2003)	-
		GPM6A	H. sapiens	Affinity Capture-MS	Huttlin EL (2015)	0.9589
		GPM6A	H. sapiens	Affinity Capture-MS	Huttlin EL (2017)	0.8637
		GPR21	H. sapiens	Affinity Capture-MS	Huttlin EL (2017)	0.8264
		HAUS7	H. sapiens	Affinity Capture-MS	Huttlin EL (2021)	0.9883
		HAUS7	H. sapiens	Affinity Capture-MS	Huttlin EL (2015)	0.9986
		HAUS7	H. sapiens	Affinity Capture-MS	Huttlin EL (2017)	0.9935
		HTR3A	H. sapiens	Affinity Capture-MS	Huttlin EL (2017)	0.9812
		HTR3A	H. sapiens	Affinity Capture-MS	Huttlin EL (2021)	0.9701
		HTR3C	H. sapiens	Affinity Capture-MS	Huttlin EL (2015)	0.9935
		HTR3C	H. sapiens	Affinity Capture-MS	Huttlin EL (2017)	0.9453
		HTR3C	H. sapiens	Affinity Capture-MS	Huttlin EL (2021)	0.915
		IPPK	H. sapiens	Affinity Capture-MS	Huttlin EL (2021)	0.8176
		IPPK	H. sapiens	Affinity Capture-MS	Huttlin EL (2017)	0.8884
		LDLRAD1	H. sapiens	Affinity Capture-MS	Huttlin EL (2021)	0.8658
		LMBR1L	H. sapiens	Affinity Capture-MS	Choi JH (2019)	-
		LPAR1	H. sapiens	Affinity Capture-MS	Huttlin EL (2015)	0.9808
		LRRC55	H. sapiens	Affinity Capture-MS	Huttlin EL (2021)	0.881
		LRRC8B	H. sapiens	Affinity Capture-MS	Huttlin EL (2017)	0.8611
		LYN	H. sapiens	Affinity Capture-Western	Wu Y (2003)	-
		LYN	H. sapiens	Affinity Capture-Western	Arthur JF (2011)	-
		MICAL1	H. sapiens	Affinity Capture-MS	Huttlin EL (2021)	0.9485
		NCAPH	H. sapiens	Affinity Capture-MS	Huttlin EL (2021/pre-pub)	0.4147
		NCF1	H. sapiens	Reconstituted Complex	Arthur JF (2011)	-
		NCF1	H. sapiens	Affinity Capture-Western	Arthur JF (2011)	-
		NCF1	H. sapiens	Affinity Capture-Western	Arthur JF (2011)	-
		NKAIN1	H. sapiens	Affinity Capture-MS	Huttlin EL (2021)	0.8503
		PARK2	H. sapiens	Affinity Capture-MS	Sun X (2022)	-
		PBXIP1	H. sapiens	Affinity Capture-MS	Huttlin EL (2021/pre-pub)	0.8228
		PIK3R1	H. sapiens	Affinity Capture-Western	Munday AD (2000)	-
		PIK3R1	H. sapiens	Affinity Capture-Western	Wu Y (2003)	-
		PIK3R1	H. sapiens	Affinity Capture-Western	Wu Y (2003)	-
		PIK3R1	H. sapiens	Reconstituted Complex	Mu FT (2008)	-
		PLD3	H. sapiens	Affinity Capture-MS	Kattan RE (2022)	0.98
		PLS1	H. sapiens	Affinity Capture-MS	Huttlin EL (2021)	0.9602
		PTGIR	H. sapiens	Affinity Capture-MS	Huttlin EL (2017)	0.7877
		PTK2B	H. sapiens	Affinity Capture-Western	Arthur JF (2011)	-
		PVRL2	H. sapiens	Affinity Capture-Luminescence	Trepte P (2018)	-
		RHOA	H. sapiens	Affinity Capture-MS	Huttlin EL (2021)	0.9803
		RNF123	H. sapiens	Affinity Capture-MS	Khanna R (2018)	-
		RPS27A	H. sapiens	Affinity Capture-MS	Huttlin EL (2021/pre-pub)	0.9985
		SAAL1	H. sapiens	Affinity Capture-MS	Huttlin EL (2021)	0.7764
		SCN4A	H. sapiens	Affinity Capture-MS	Huttlin EL (2021)	0.8762
		SELP	H. sapiens	Reconstituted Complex	Romo GM (1999)	-
		SIDT2	H. sapiens	Affinity Capture-MS	Huttlin EL (2021)	0.9031
		SLC22A2	H. sapiens	Affinity Capture-MS	Huttlin EL (2021)	0.8186
		SLC39A12	H. sapiens	Affinity Capture-MS	Huttlin EL (2017)	0.9528
		SLC39A12	H. sapiens	Affinity Capture-MS	Huttlin EL (2021)	0.925
		SLC39A4	H. sapiens	Affinity Capture-MS	Huttlin EL (2015)	0.9256
		SLC39A5	H. sapiens	Affinity Capture-MS	Huttlin EL (2021)	0.8712
		SLC39A5	H. sapiens	Affinity Capture-MS	Huttlin EL (2017)	0.9024
		SLC39A8	H. sapiens	Affinity Capture-MS	Huttlin EL (2017)	0.7613
		SMC4	H. sapiens	Affinity Capture-MS	Huttlin EL (2021/pre-pub)	0.6297
		SMIM5	H. sapiens	Affinity Capture-MS	Huttlin EL (2021)	0.9426
		SMIM5	H. sapiens	Affinity Capture-MS	Huttlin EL (2021/pre-pub)	0.9154
		SRC	H. sapiens	Affinity Capture-Western	Wu Y (2003)	-
		SRC	H. sapiens	Affinity Capture-Western	Wu Y (2003)	-
		TGFB1I1	H. sapiens	Reconstituted Complex	Arthur JF (2011)	-
		TGFB1I1	H. sapiens	Affinity Capture-Western	Arthur JF (2011)	-
		TMEM169	H. sapiens	Affinity Capture-MS	Huttlin EL (2021)	0.9152
		TMEM30B	H. sapiens	Affinity Capture-MS	Huttlin EL (2017)	0.7629
		TMEM74	H. sapiens	Affinity Capture-MS	Huttlin EL (2021)	0.8222
		TMEM9	H. sapiens	Affinity Capture-MS	Huttlin EL (2021)	0.9194
		TRAF4	H. sapiens	Reconstituted Complex	Arthur JF (2011)	-
		TRAF4	H. sapiens	Affinity Capture-Western	Arthur JF (2011)	-
		TRAF4	H. sapiens	Affinity Capture-Western	Arthur JF (2011)	-
		TRDN	H. sapiens	Affinity Capture-MS	Huttlin EL (2021)	0.909
		TRDN	H. sapiens	Affinity Capture-MS	Huttlin EL (2017)	0.9225
		TSPAN15	H. sapiens	Affinity Capture-MS	Huttlin EL (2021)	0.9763
		TSPAN17	H. sapiens	Affinity Capture-MS	Huttlin EL (2021)	0.919
		TSPAN17	H. sapiens	Affinity Capture-MS	Huttlin EL (2015)	0.9346
		TSPAN17	H. sapiens	Affinity Capture-MS	Huttlin EL (2017)	0.9473
		TSPAN5	H. sapiens	Affinity Capture-MS	Huttlin EL (2021)	0.7614
		TSPAN5	H. sapiens	Affinity Capture-MS	Huttlin EL (2017)	0.8855
		TSPAN5	H. sapiens	Affinity Capture-MS	Huttlin EL (2015)	0.9607
		TTYH1	H. sapiens	Affinity Capture-MS	Huttlin EL (2021/pre-pub)	0.9993
		UPK1A	H. sapiens	Affinity Capture-MS	Huttlin EL (2017)	0.7549
		VNN2	H. sapiens	Affinity Capture-MS	Huttlin EL (2017)	0.9362
		VNN2	H. sapiens	Affinity Capture-MS	Huttlin EL (2021)	0.8912
		VWF	H. sapiens	Reconstituted Complex	Andrews RK (1989)	-
		VWF	H. sapiens	Far Western	Ware J (1993)	-
		VWF	H. sapiens	Co-crystal Structure	Huizinga EG (2002)	-
		YWHAZ	H. sapiens	Two-hybrid	Calverley DC (1998)	-
		YWHAZ	H. sapiens	Reconstituted Complex	Du X (1996)	-
		YWHAZ	H. sapiens	Affinity Capture-Western	Du X (1996)	-
		YWHAZ	H. sapiens	Affinity Capture-Western	Munday AD (2000)	-
		YWHAZ	H. sapiens	Affinity Capture-Western	Munday AD (2000)	-
		YWHAZ	H. sapiens	Reconstituted Complex	Mu FT (2008)	-
		YWHAZ	H. sapiens	Affinity Capture-Western	Zhang W (2012)	-
		YWHAZ	H. sapiens	Affinity Capture-Western	Feng S (2000)	-
		YWHAZ	H. sapiens	Reconstituted Complex	Feng S (2000)	-
		YWHAZ	H. sapiens	Two-hybrid	Calverley DC (1998)	-
		YWHAZ	H. sapiens	Affinity Capture-MS	Du X (1994)	-
		YWHAZ	H. sapiens	Affinity Capture-Western	Feng S (2000)	-
		YWHAZ	H. sapiens	Reconstituted Complex	Feng S (2000)	-
		ZACN	H. sapiens	Affinity Capture-MS	Huttlin EL (2021)	0.9322
		ZACN	H. sapiens	Affinity Capture-MS	Huttlin EL (2015)	0.9683
		ZACN	H. sapiens	Affinity Capture-MS	Huttlin EL (2017)	0.9459
		ZDHHC12	H. sapiens	Affinity Capture-MS	Huttlin EL (2021)	0.7875
