# Supplementary material for: F-actin disassembly by the oxidoreductase MICAL1 promotes mechano-dependent VWF-GPIbα interaction in platelets
Source: Nat Commun. 2025 Aug 10;16:7375. doi: 10.1038/s41467-025-62487-2 (PMC12335590; doi:10.1038/s41467-025-62487-2)
Supplement: Supplementary file 18 — Source Data [file 41467_2025_62487_MOESM18_ESM.xlsx]

## Sheet: Fig 1a, b, d
Figure 1.a
	Experiment 1						Experiment 2					Experiment 3
	DMSO		LatA	Jasp			DMSO	LatA	Jasp			DMSO	LatA	Jasp
Mice	#1	#2	#1	#1		Mice	#3	#2	#2		Mice	#4	#3	#3
Fields	Adhesion (%)	Adhesion (%)	Adhesion (%)	Adhesion (%)		Fields	Adhesion (%)	Adhesion (%)	Adhesion (%)		Fields	Adhesion (%)	Adhesion (%)	Adhesion (%)
#1	21.2838	24.8567	27.8314	11.8032		#1	21.1927	39.0802	7.27046		#1	16.9518	31.6217	12.1442
#2	22.1449	20.6211	24.7665	10.6102		#2	19.5562	33.7574	9.88478		#2	16.6667	30.6109	11.125
#3	22.4097	22.1447	20.9978	10.2954		#3	20.9929	30.8233	12.3297		#3	16.6522	33.099	8.43225
#4	21.2837	21.818	25.3517	8.69895		#4	26.7085	31.046	10.3345		#4	21.0765	30.9512	10.2705
#5	20.2543	20.4813	22.4934	8.8952		#5	27.2162	25.8634	8.30584		#5	16.0062	26.13	13.3313
#6	20.843	16.0942	26.4389	9.46846		#6	27.5348	29.6502	6.85973		#6	14.3069	26.3182	12.9844
#7	19.4988	18.0011	23.0681	14.3668		#7	28.6924	30.043	7.62261		#7	17.4491	24.2856	12.9587
#8	18.8853	20.2615	21.5105	9.64896		#8	25.686	26.1693	11.3071		#8	14.6812	23.9325	14.5161
#9	19.0662	18.3472	24.3233	11.5579		#9	23.9623	25.2801	11.4709		#9	16.2872	22.3752	13.0178
#10	20.6438	17.7286	23.6632	8.41464		#10	22.6764	31.1875	7.45296		#10	18.8531	24.9394	13.6737
#11	32.7101	21.9703	27.4713	12.9107		#11	17.3518	32.3943	6.97751		#11	16.4916	30.326	15.6783
#12	19.7761	16.1726	28.3267	9.62347		#12	22.2315	30.1107	10.6163		#12	17.778	31.2284	13.4729
#13	28.9582	21.855	29.3474	5.89315		#13	21.8173	27.787	10.7438		#13	16.4529	34.1209	12.7407
#14	26.964	22.2464	29.5987	11.1344		#14	24.2678	26.84	15.7542		#14	17.9942	33.2549	14.8358
#15	26.5905	19.9487	29.8665	12.0841		#15	27.9246	29.9043	9.54341		#15	16.3335	30.6201	15.1777
#16	26.4382	18.726	34.3251	12.4595		#16	18.9784	29.6448	8.14766		#16	14.8152	26.2317	13.8898
#17	24.7216	20.5402	34.0279	14.0538		#17	22.7769	37.4418	8.71063		#17	15.3777	24.5223	17.4125
#18	24.2056	17.8374	35.2582	13.7885		#18	17.2938	36.5865	16.497		#18	14.5093	26.8662	10.6871
#19	22.8149	17.9038	32.4936	12.6127		#19	16.0538	29.8553	11.8236		#19	14.9212	25.7712	16.8574
#20	32.6644	22.1873	26.2593	11.4711		#20	19.4405	27.8993	7.36171		#20	18.6429	39.4896	16.2061
#21				13.7702		#21			12.0793		mean	16.6124	28.8347	13.4706
mean	23.6079	19.9871	27.371	11.122		mean	22.6177	30.5682	10.0521
Figure 1.b
	DMSO		LatA	Jasp			DMSO	LatA	Jasp			DMSO	LatA	Jasp
Mice	#1	#2	#1	#1		Mice	#3	#2	#2		Mice	#4	#3	#3
Fields	Raw data	Raw data	Raw data	Raw data		Experiment	Raw data	Raw data	Raw data		Experiment	Raw data	Raw data	Raw data
#1	15.8811	15.9876	30.1302	5.25309		#2	18.4379	27.6949	1.92791		#3	14.3007	25.4699	7.93076
#2	17.2186	16.8345	26.6224	4.38039			18.7915	25.6671	2.36302			15.7736	24.7776	3.94611
#3	20.0786	18.9116	21.3134	4.82095			21.7991	25.6487	3.40455			12.3388	23.4999	5.29447
#4	17.2733	17.1505	21.8066	5.57844			20.9063	27.5338	3.46672			13.9231	30.4254	4.95344
#5	19.3956	12.9917	25.2458	5.28784			26.8936	19.3154	2.46836			13.2079	26.2032	4.45561
#6	14.5652	12.245	22.3356	5.08337			19.0857	27.1076	3.20312			12.6848	20.7627	2.88351
#7	14.8536	15.5376	19.5753	5.51379			19.7638	28.382	2.8527			11.0375	25.0836	3.67001
#8	15.3392	16.271	24.7689	3.50844			19.8924	24.7019	2.52715			12.9619	26.499	5.64842
#9	16.6353	10.8327	23.0951	2.98319			19.2592	28.1709	1.70383			13.5137	24.5386	1.86927
#10	16.3362	11.1268	19.3844	3.73743			14.896	27.5309	2.36088			18.272	22.4745	3.99494
#11	25.7824	21.5941	29.7897	5.13207			19.341	27.8683	6.13071			14.9531	29.3637	6.77429
#12	17.2137	13.6104	21.9736	1.57017			13.2886	27.5774	2.12119			13.7917	32.5368	3.48544
#13	22.501	14.9678	25.7665	4.66367			22.479	25.7219	8.45415			13.36	20.1537	7.70343
#14	19.3625	16.2899	32.5888	7.45945			21.9475	28.6575	2.67462			13.3909	23.9875	9.84672
#15	20.1216	14.818	26.5609	5.31146			15.1109	29.8692	2.11138			11.3654	23.8203	8.21749
#16	18.9822	23.5477	29.8813	5.09049			19.4994	26.8541	1.10473			13.0357	28.59	8.33527
#17	16.2437	14.6863	29.0353	5.57105			18.9862	30.2298	0.977219			13.6152	21.6939	7.67856
#18	16.8146	23.661	30.2264	5.75576			16.4632	28.0141	1.29649			13.6918	25.7109	6.73408
#19	16.003	16.9796	26.2874	5.5477			16.8237	32.1768	1.8176			15.8685	26.6127	7.14523
#20	28.7086	20.1384	28.1111	5.42509			21.3474	24.8979	2.08589			20.5012	25.7645
Fields			27.1282										30.4442
mean	18.4655	16.4091	25.7918	4.88369		mean	19.2506	27.181	2.75261		mean	14.0794	25.6387	5.81932
	DMSO	LatA	Jasp
Mice	Stability (%)	Stability (%)	Stability (%)
#1	0.782176	0.942304	0.439103
#2	0.820985	0.889192	0.273835
#3	0.85113	0.889159	0.432001
#4	0.847523
Figure 1.d
		DMSO		LatA		Jasp
Experiment	VWF dose (µg/mL)	MFI	fold change	MFI	fold change	MFI	fold change
#1	0	148.78	0	147.07	0	155.28	0
	0.5	181.1	1.21723	267.99	1.82219	209.81	1.35117
	1	307.71	2.06822	499.28	3.39485	350.26	2.25567
	2	506.59	3.40496	733.19	4.98531	501.35	3.22868
	5	748.65	5.03193	949.95	6.45917	847.6	5.45853
#2	VWF dose (µg/mL)	MFI	fold change	MFI	fold change	MFI	fold change
	0	123.41	0	139.99	0	173.2	0
	0.5	212.77	1.72409	290.86	2.07772	252.67	1.45883
	1	280.34	2.27161	514.01	3.67176	341.12	1.96952
	2	517.54	4.19366	742.58	5.30452	496.95	2.86923
	5	710.64	5.75837	989.54	7.06865	802.05	4.63077
#3	VWF dose (µg/mL)	MFI	fold change	MFI	fold change	MFI	fold change
	0	149.48	0	155.37	0	153.61	0
	0.5	215.47	1.44146	287.59	1.851	214.9	1.399
	1	295.77	1.97866	537.02	3.45639	284.95	1.85502
	2	407.76	2.72786	645.97	4.15762	400.35	2.60628
	5	724.49	4.84674	802.75	5.1667	706.66	4.60035
#4	VWF dose (µg/mL)	MFI	fold change	MFI	fold change	MFI	fold change
	0	144.92	0	131.69	0	134.94	0
	0.5	193.59	1.33584	279.38	2.1215	186.13	1.37935
	1	219.54	1.5149	353.49	2.68426	261.39	1.93708
	2	321.46	2.21819	563.32	4.27762	356.35	2.6408
	5	545.61	3.7649	730.72	5.54879	559.63	4.14725

## Sheet: Fig 2b
				Control (DMSO)									Latrunculin A
Experiment
		Time		MICAL1			b-actin			GPIba			MICAL1			b-actin			GPIba
#1				Raw data	fold change		Raw data	fold change		Raw data	fold change		Raw data	fold change		Raw data	fold change		Raw data	fold change
		0		1252.48	1		47117.9	1		1560.69	1		0	0		0	0		0	0
		30 s		1589.18	1.26883		47342.5	1.00477		7063.55	4.52592		0	0		0	0		0	0
		2 minutes		8201.64	6.54834		70206.2	1.49001		46684.8	29.9129		0	0.04		0	0		281	0.18
#2		Time		MICAL1			b-actin			GPIba			MICAL1			b-actin			GPIba
				Raw data	fold change		Raw data	fold change		Raw data	fold change		Raw data	fold change		Raw data	fold change		Raw data	fold change
		0		1751.87	1		23577.7	1		1329.55	1		0	0		0	0		0	0
		30 s		3172.6	1.81098		27509.2	1.16675		2044.18	1.5375		0	0		0	0		0	0
		2 minutes		23951.2	13.6718		29922.2	1.26909		39295.3	29.5554		509	0.29		0	0		200	0.15
#3		Time		MICAL1			b-actin			GPIba			MICAL1			b-actin			GPIba
				Raw data	fold change		Raw data	fold change		Raw data	fold change		Raw data	fold change		Raw data	fold change		Raw data	fold change
		0		2264.18	1		43676	1		1836	1		0	0		0	0		0	0
		30 s		3310.3	1.46203		48056.5	1.10029		9368	5.1		0	0		0	0		0	0
		2 minutes		37372.8	16.5061		52286.3	1.19714		36738.2	20		0	0		0	0		496	0.27
#4		Time		MICAL1			b-actin						MICAL1			b-actin
				Raw data	fold change		Raw data	fold change					Raw data	fold change		Raw data	fold change
		0		3735.57	1		41530	1					0	0		0	0
		30 s		5863.69	1.56969		47047	1.13284					0	0		0	0
		2 minutes		47051.7	12.5956		50745.4	1.2219					859	0.23		0	0

## Sheet: Fig 4a, b, c
	Figure 4.a																Figure 4.b																	Figure 4.c
	MICAL+/+									MICAL1-/-								MICAL+/+									MICAL1-/-								MICAL+/+						MICAL1-/-
Mice	#1	#2	#3	#4	#5	#6	#7		Mice	#1	#2	#3	#4	#5	#6		Mice	#1	#2	#3	#4	#5	#6	#7		Mice	#1	#2	#3	#4	#5	#6		Mice	#1	#2	#3	#4		Mice	#1	#2	#3	#4
Fields	MFI (a.u.)								Fields	MFI (a.u.)							Fields	MFI (a.u.)								Fields	MFI (a.u.)							Fields	Adhesion (%)					Fields	Adhesion (%)
#1	214.044	350.669	220.661	269.579	649.689	336.608	205.328		#1	597.635	938.669	687.453	507.149	550.222	394.866		#1	158.941	237.182	191.359	178.17	456.108	172.029	201.858		#1	274.988	381.161	489.262	232.007	185.478	195.226		#1	1.96535	10.5755	0.910629	5.79216		#1	0.686063	6.12352	1.02799	3.0868
#2	202.099	376.66	220.411	262.863	481.929	331.376	209.136		#2	480.541	863.246	717.9	450.025	533.693	389.057		#2	158.701	304.115	163.993	182.155	379.091	175.9	214.059		#2	269.242	473.591	367.264	214.976	178.286	187.156		#2	1.30692	7.97075	0.970656	3.87751		#2	0.544526	6.9295	1.74244	2.70695
#3	214.793	398.748	225.333	246.452	505.817	318.234	236.262		#3	411.252	817.416	797.801	463.88	551.043	362.27		#3	178.738	265.351	162.91	177.047	360.061	177.407	188.808		#3	286.743	523.498	527.089	230.921	179.686	190.951		#3	2.44474	7.11421	1.01673	1.92252		#3	0.207988	5.11764	1.57169	2.2858
#4	209.463	385.479	241.571	305.096	570.56	303.556	231.226		#4	439.123	685.872	676.429	427.115	541.556	410.351		#4	168.438	289.571	180.185	168.192	611.357	188.336	180.784		#4	303.375	487.038	325.97	225.736	176.548	203.439		#4	1.07959	8.39833	0.537481	3.70455		#4	0.117498	4.44339	4.20051	1.99112
#5	225.02	372.515	380.048	237.456	587.534	309.144	236.633		#5	447.122	672.591	733.076	415.311	575.036	410.25		#5	164.194	291.301	162.604	171.039	373.672	182.794	181.996		#5	277.425	387.596	451.605	223.37	215.709	203.555		#5	4.60827	7.30251	0.617471	6.03448		#5	0.46647	5.19811	1.99996	2.04686
#6	205.344	295.474	189.246	254.902	493.533	332.594	223.989		#6	427.196	703.403	737.238	402.305	493.268	373.216		#6	165.212	268.892	151.495	167.147	305.87	177.452	189.885		#6	251.136	399.729	571.819	218.403	195.559	201.701		#6	3.17632	7.74515	0.929418	5.19576		#6	1.36605	4.62733	0.679639	2.74743
#7	196.473	359.022	192.393	249.093	544.479	313.886	172.251		#7	419.266	778.809	953.701	388.447	505.08	359.833		#7	148.157	277.051	152.235	168.365	334.441	181.412	142.231		#7	237.144	429.202	534.926	209.086	189.988	193.263		#7	3.71035	9.00959	0.43511	4.50327		#7	0.445886	3.2988	2.20332	1.62619
#8	192.048	395.291	198.442	265.169	496.97	277.969	218.14		#8	416.443	875.88	761.75	432.983	487.802	387.164		#8	158	242.701	151.187	178.1	324.162	184.684	148.921		#8	237.228	433.032	349.705	234.095	212.158	199.823		#8	3.52233	6.45115	0.335433	8.63927		#8	0.789677	3.74206	1.7231	2.8393
#9	179.593	400.114	519.795	254.716	460.016	304.668	227.077		#9	412.131	843.062	896.693	396.036	447.739	356.471		#9	148.019	231.12	179.805	173.976	279.171	176.878	186.022		#9	249.357	378.345	394.523	203.897	250.744	204.956		#9	5.01382	5.67384	0.397325	5.78719		#9	0.629421	3.38176	2.92026	2.16685
#10	187.56	377.391	199.863	302.068	494.872	317.476	217.662		#10	410.036	868.757	854.852	408.375	443.069	353.478		#10	147.256	260.405	146.491	178.565	315.402	175.579	153.668		#10	255.194	416.792	362.619	208.482	245.079	207.663		#10	9.12488	6.87735	0.523735	4.39683		#10	0.336884	5.65201	1.99609	2.18494
#11	209.303	417.602	215.862	262.872	627.953	295.07	233.837		#11	431.221	1206.26	790.072	560.579	812.009	371.331		#11	91.1576	264.079	156.387	186.937	291.728	185.336	189.288		#11	281.256	599.18	545.282	265.45	239.366	194.771		#11	4.11465	8.03099	9.22089	3.36621		#11	0.290119	4.27698	2.44729	6.33821
#12	193.283	345.932	201.119	320.879	543.11	318.437	189.954		#12	438.752	788.072	839.932	425.948	629.138	353.606		#12	154.058	287.416	220.373	172.847	270.404	172.87	158.338		#12	254.081	385.448	395.229	205.34	240.093	188.318		#12	1.84799	5.39836	0.791335	3.44938		#12	1.76621	2.85167	1.2538	3.39371
#13	224.637	376.793	195.967	271.113	731.431	326.507	223.284		#13	408.133	1097.45	883.947	510.886	628.807	319.04		#13	95.4747	263.131	157.043	171.613	275.229	172.15	155.697		#13	251.473	369.481	425.74	234.868	244.323	182.213		#13	3.35198	9.94446	5.70547	3.46278		#13	0.589288	4.65773	3.99798	5.71148
#14	202.324	314.299	195.989	261.664	601.83	311.059	241.181		#14	452.223	860.08	762.178	491.949	581.132	361.009		#14	110.99	309.321	312.568	170.674	367.804	191.254	158.357		#14	280.545	309.44	462.248	271.363	212.551	181.281		#14	4.94764	12.0385	5.81938	3.31413		#14	0.956565	5.09975	2.17286	4.78593
#15	227.173	374.78	180.495	279.05	553.511	346.399	227.336		#15	456.356	874.778	687.47	510.118	579.081	382.446		#15	135.227	388.366	183.828	169.536	460.623	187.962	161.407		#15	275.873	503.399	479.357	259.812	198.654	178.934		#15	3.17342	12.8403	6.75909	8.46886		#15	0.787467	7.02904	5.56808	5.843
#16	226.499	377.475	197.774	273.923	641.043	340.087	227.218		#16	468.055	842.195	863.298	470.069	548.258	375.144		#16	140.864	302.053	185.677	170.698	460.72	190.035	167.751		#16	274.038	444.297	372.078	249.967	221.86	167.891		#16	1.91893	10.3825	6.42905	5.84459		#16	0.396842	10.2741	0.600202	5.70015
#17	234.184	349.997	209.529	250.332	615.071	333.327	229.088		#17	464.578	837.77	690.049	492.191	542.902	405.708		#17	135.625	304.885	229.985	182.425	459.721	188.683	162.844		#17	285.132	439.486	559.114	250.879	209.116	175.104		#17	0.848945	8.339	4.68978	9.00689		#17	0.917192	8.57869	0.545079	6.65112
#18	215.18	359.781	336.986	265.923	589.931	327.703	244.292		#18	489.959	898.454	680.963	482.506	556.427	427.333		#18	166.754	315.596	239.323	167.489	366.362	173.974	164.346		#18	267.151	412.944	363.015	230.531	209.126	184.049		#18	1.53501	8.68431	2.42498	10.8237		#18	0.876989	10.4207	0.595919	5.38772
#19	229.718	338.71	502.907	255.004	770.389	327.341	159.014		#19	480.704	825.177	918.841	454.854	523.33	420.033		#19	166.74	199.8		173.151	342.498	180.149	169.718		#19	272.608	381.51	449.951	237.701	218.479	201.675		#19	1.87604	9.85494	1.04312	6.72338		#19	0.876989	8.77749	1.19937	5.64268
#20	221.835	368.356	223.141	278.092	748.068	319.227	232.476		#20	587.836	1068.97	779.761	573.805	759.768	406.996		#20	86.7796	297.525		183.533	262.637	175.331	165.055		#20	280.496	362.773	613.165	269.761	218.973	188.825		#20	1.29186	10.912	8.27621	4.4554		#20		4.94591	1.02474	5.36189
#21						309.361	241.704		#21	461.662					425.605		#21						189.237	163.516		#21	272.899	484.794	449.89		229.722	425.605		#21	3.00909					#21				7.94229
#22						325.812	236.414		mean	457.153	867.346	785.67	463.227	564.468	383.105		#22							182.657		#22		649.274						mean	3.04134	8.67718	2.89166	5.43844		mean	0.686743	5.77131	1.97352	4.11621
#23							238.795										mean	143.966	279.993	184.858	174.583	364.853	180.926	172.146		mean	268.447	428.702	451.898	233.832	212.928	202.686
#24							232.371
#25							241.132
mean	210.529	366.754	252.377	268.312	585.387	319.356	223.032										MICAL+/+	Instability (%)	0.316167	0.236565	0.267531	0.349329	0.376732	0.433466	0.228157
																	MICAL1-/-	Instability (%)	0.412786	0.505731	0.424825	0.49521	0.62278	0.47094

## Sheet: Fig 5
																																				Figure 5.c
																																					MICAL+/+	MICAL1-/-			MICAL+/+	MICAL1-/-			MICAL+/+	MICAL1-/-			MICAL+/+
	Figure 5.a																	Figure 5.b
																																				Experiment #1	Raw data	Raw data		Experiment #2	Raw data	Raw data		Experiment #3	Raw data	Raw data		Experiment #4	Raw data
	MICAL+/+									MICAL1-/-									MICAL+/+									MICAL1-/-								Fields				Fields				Fields				Fields
Mice	#1	#2	#3	#4	#5	#6	#7		Mice	#1	#2	#3	#4	#5	#6	#7		Mice	#1	#2	#3	#4	#5	#6	#7		Mice	#1	#2	#3	#4	#5	#6	#7		#1	120.54	91.7		#1	67.71	90.79		#1	195.67	193.44		#1	171.39
Fields	Adhesion (%)								Fields	Adhesion (%)								Fields	Adhesion (%)								Fields	Adhesion (%)									123.74	87.64			66.57	82.48			188.41	196.47			193.15
#1	12.006	23.196	13.2221	18.7861	27.041	24.9962	22.0896		#1	15.8047	15.3122	14.3396	16.4354	18.6179	17.2593	13.7038		#1	16.9645	16.6198	12.0766	25.1306	20.2923	12.5645	15.951		#1	10.3336	8.27904	6.50379	9.10795	6.62225	10.7062	10.1221			131.04	89.96			56.65	89.18			193.21	212.76			178.69
#2	8.23898	23.4507	14.6448	32.7327	20.8365	28.7687	15.2697		#2	16.7749	16.4357	14.1524	13.8753	18.5416	16.2751	18.3196		#2	14.1972	16.3564	11.1161	15.3772	16.6198	12.8919	12.8901		#2	10.9231	8.07948	8.4299	8.97167	10.7104	7.45344	10.8096			136.96	82.13			60.69	76.57			204.06	214.29			128.85
#3	9.53926	23.1321	16.4353	21.7268	20.2809	28.2259	14.3622		#3	18.6043	11.9696	12.889	14.1512	18.7341	16.3153	13.6127		#3	12.3025	16.3662	16.4664	18.7222	18.1511	13.355	14.7941		#3	12.5227	5.71722	5.83478	8.85534	16.2557	13.9022	8.84291			140.6	96.44			65.7	93.02			179.79	190.56			149.1
#4	22.1071	22.7546	21.5333	20.2626	16.3112	21.8131	15.0152		#4	17.2441	14.5609	12.4708	10.6124	18.8995	15.7732	16.0031		#4	13.519	15.9801	8.78412	12.8066	13.8791	13.1947	17.1965		#4	10.9194	8.22979	7.33429	6.88529	14.7441	6.19232	6.1113			131.29	83.76			80.23	69.25			173.23	182.23			153.27
#5	21.7268	21.6036	23.2414	19.0258	29.6756	20.7999	19.731		#5	18.1091	15.4529	14.1613	8.52688	19.3526	15.9229	15.053		#5	12.166	15.9935	11.1907	16.8304	15.7475	14.3085	12.8702		#5	11.4485	5.23548	8.56432	5.9748	15.1006	12.0688	8.4299			140.37	81.85			63.72	74.18			176.3	202.49			167.77
#6	20.9595	18.3617	24.0068	22.1071	20.3013	19.5757	14.8748		#6	16.2832	14.4998	14.8416	11.8706	17.8356	16.5686	16.2119		#6	11.0845	16.6799	12.0248	10.4813	20.2815	10.1291	15.3856		#6	10.7104	7.45344	8.67188	6.86588	12.6552	6.67482	11.0211			134.18	76.34			71.72	74.03			175.64	184.95			153.88
#7	20.7312	25.6557	19.4977	22.0758	21.2109	25.7504	24.55		#7	17.9993	15.4319	13.2221	12.5631	18.6144	15.5281	15.3661		#7	12.2896	15.0206	12.8919	16.8509	16.3564	15.5857	14.6226		#7	9.66719	5.59792	4.95835	6.68014	13.966	8.49656	9.76569			161	87.87			55.55	70.26			196.01	181.06			175.56
#8	20.6928	24.5422	18.8255	9.53926	20.8767	23.8794	14.6029		#8	17.0711	14.8216	11.639	12.6947	17.3992	15.238	14.2035		#8	12.1539	13.8791	16.2296	14.1033	16.3662	11.5324	6.64214		#8	9.39952	6.67482	8.5847	7.02082	14.9805	8.40517	8.56432			153.65	78.46			83.94	77.59			193.38	185.44			193.08
#9	19.0258	22.4446	18.6241	20.6928	24.1643	24.1223	24.3176		#9	16.6204	15.3676	10.678	14.1116	20.0753	15.8137	16.9447		#9	10.1235	11.0026	13.355	8.99391	11.9671	13.8925	15.5806		#9	4.97437	6.53618	6.1113	7.04127	9.55902	16.6194	7.33429			127.24	75.04			80.03	92.51			174.89	197.9			166
#10	20.2626	29.6794	22.3615	8.23898	16.3246	23.2496	15.313		#10	14.192	16.5106	12.8792	14.2215	17.4942	9.34067	13.1662		#10	11.6593	11.9671	7.37401	14.6932	16.6799	12.0766	6.2625		#10	5.41446	7.18039	8.85479	6.91099	11.4485	8.97747	8.67188			151.59	70.53			72.62	72.31			199.05	180.53			186.08
#11	32.7327	38.0304	25.7504	12.006	21.3086	24.4522	14.5037		#11	22.5272	18.2395	14.955	17.11	16.3551	17.5065	12.7344		#11	19.461	8.51556	14.3085	12.7449	17.4912	12.66	8.8838		#11	9.87967	9.61829	6.13886	9.01408	9.39096	5.59792	8.80602			172.6	78.08			61.1	65.51			182.69	198.22			174.13
#12	18.7861	28.0231	23.8794	27.7532	22.5046	27.9602	15.5391		#12	15.5449	16.3153	17.5787	13.936	18.5339	18.403	13.7339		#12	12.8066	10.531	8.12914	20.2511	18.8752	15.7841	7.18488		#12	4.99924	5.34317	8.84291	5.88625	6.97212	10.1848	8.85479			147.16	81			66.1	81.67			198.24	188.56			179.37
#13	27.9209	22.4416	20.9161	27.9209	20.623	14.909	17.1369		#13	19.1991	16.5349	15.311	12.245	19.1939	16.5349	15.2063		#13	17.0581	12.4512	10.5645	21.6813	10.531	11.1907	7.43997		#13	4.36595	8.97747	8.33568	5.10078	9.99592	8.49166	7.70108			147.17	80.97			60.43	69.06			172.28	166.33			176.44
#14	21.6415	25.293	23.0921	21.9162	20.2142	15.1722	16.5653		#14	21.3819	15.9063	15.968	18.2688	20.2689	14.7978	17.0319		#14	13.5299	13.2723	8.63582	17.4492	11.9814	17.0057	12.3604		#14	6.96349	9.33611	8.80602	12.7112	13.5825	11.1657	11.1932			128.06	82.64			59.71	61.91			162.26	185.18			175.59
#15	22.0758	27.041	20.4759	20.7312	22.082	16.2434	15.0665		#15	21.9956	14.7996	12.8156	18.243	18.6091	16.0892	12.0833		#15	15.3653	12.1977	9.53242	11.6593	19.1729	24.2547	12.2567		#15	6.88868	6.37896	11.1932	7.66095	13.508	8.80125	8.33568			135.34	77.83			53.44	77.44			205.14	183.12			194.89
#16	21.9162	27.189	21.457	19.3016	20.1702	14.9851	14.5074		#16	22.184	14.3173	12.0788	18.7982	18.3376	16.1411	16.1213		#16	11.6853	18.8752	15.5857	17.3611	15.9801	12.5887	14.0171		#16	7.91508	8.40517	11.0211	7.24345	15.0671	8.07948	6.50379			162.76	76.71			82.05	83.25			183.96	189.13			163.77
#17	22.273	26.6465	25.9796	20.9595	16.1521	25.9796	20.8358		#17	20.0325	13.8464	11.4864	20.413	20.0362	17.0926	14.3162		#17	14.6932	19.1729	12.5887	22.5558	15.0206	17.1607	17.9746		#17	11.8807	8.80125	10.3309	8.64521	12.5227	8.22979	10.3309			153.7	80.71			77.91	80.15			192.69	172.04			168.12
#18	21.3513	25.4463	21.8307	21.3513	19.2395	24.4073	16.3612		#18	20.6188	13.2906	17.4801	19.3199	19.3657	17.3131	14.6525		#18	15.9798	18.1511	7.51547	19.461	15.9935	11.7188	17.1161		#18	12.7139	6.19232	6.08208	7.22784	16.1929	7.68105	5.83478			123.86	80.91			67.7	68.16			186.78	197.25			172.54
#19	19.3016	25.8629	21.2257	22.273	25.293	16.2732	20.8321		#19	22.2037	14.233	20.0618	17.7324	19.0282	16.4566	15.2186		#19	12.7001	17.4912	8.3736	17.0581	22.0101	17.1161	14.3986		#19	12.5441	5.2408	9.76569	6.97868	9.78704	8.27904	9.4362			163.44	90.39			65.11	103.55			183.62	180.91			172.86
#20	33.4231	24.954	21.3417	21.6415	17.9889	21.5692	19.8038		#20	23.1939	13.7459	16.6754	18.8276	19.9867	13.5468	15.0258		#20	19.2905	11.9814	13.8925	15.4485	11.0026	16.2555	16.2521		#20	9.58271	8.16928	7.70108	8.70275	9.66719	8.39785	6.13886			145	81.19			49.34	71.45			192.8	160.53			177.78
#21		27.3904	18.581		21.7001	21.9961			#21		14.1686	17.5517	19.2984					#21			16.2555			17.4428			#21	11.532		4.90184	12.3925	10.9194					150.62	80.64			54.57	65.47			182.28	173.55			163.6
#22			24.7604			27.415			#22		18.0271	15.2255						#22			13.1947			13.2949			#22	7.33843				9.39952					146.02	74.97			63.4	69.07			193.38	174.15			141.08
#23			16.8533			26.8126			#23			13.6042						#23			13.2949			12.0248			#23	14.9805				15.0908					140.57	81.05			63.65	63.64			187.45	175.84			178.36
#24			24.1833			21.0071			#24			17.4409						#24			25.9115			16.2296			mean	9.47381	7.27233	7.95083	7.89895	12.093	9.22025	8.64041			150.47	79.02			52.46	75.7			160.16	171.16			167.77
#25			16.7016			15.1162			#25			19.0524						#25			15.3764			15.3764													124.59	84.13			56.36	70.47			166.13	158.46			166.5
#26			14.0721			18.3832			mean	18.8792	15.1722	14.7423	15.3931	18.764	15.8958	14.9354		#26			17.1421			12.2367													141.23	79.3			51.94	66.38			161.7	175.18			164.19
#27			16.6019															#27			11.7166																130.12	79.38			67.48	64.84			204.89	159.78			186
#28			16.5449															#28			12.66																135.98	78.17			129.93	85.11			183.8	194.83			161.92
#29			29.5706															#29			9.71879
mean	20.8356	25.3876	20.559	20.5521	21.1571	22.0716	17.5639											#30			17.1607															#2	88.26	66.88		#2	78.09	59.51		#2	173.16	200.29		#2	148.23
																		mean	13.9515	14.6252	12.7689	16.483	16.22	14.3027	13.004												115.22	61.91			54.76	49.44			168.5	158.21			199.52
																																					106.4	55.06			74.52	51.53			178.16	195.2			171.7
																		MICAL+/+	Stability (%)	0.669599	0.576079	0.621086	0.80201	0.766644	0.648014	0.740381											91.98	60.6			56.6	41.93			164.73	161.71			162.39
																		MICAL1-/-	Stability (%)	0.501811	0.479321	0.539319	0.513148	0.644478	0.580042	0.578518											114.53	60.44			55.48	43.88			186.08	166.62			149.67
																																					82.04	72.88			62.5	41.92			153.1	195.08			151.31
																																					88.16	69.38			52.61	45.81			146.93	198.1			168.12
																																					99.25	69.94			64.83	58.89			184.37	176.15			157.97
																																					107.14	58.45			68.06	55.93			176.84	170			147.5
																																					114.04	62.88			56.16	46.67			178.76	180.66			137.16
																																					78.75	57.68			63.23	45.19			146.19	175.5			138.92
																																					111.23	70.31			58.73	51.42			163.61	172.55			138.92
																																					90.95	58.7			57.88	42.27			140	187.48			170.47
																																					89.37	57.6			51.93	43.95			162.32	169.47			177.4
																																					115.33	63.62			73.04	35.31			171.04	178.78			121.72
																																					81.35	69.74			62.67	50.16			174.12	170.95			138.58
																																					92.31	73.85			47.15	54.47			159.87	154.41			145.45
																																					129.49	65.1			72.44	49.46			178.07	148.47			139.86
																																					94.05	67.5			97.27	71.05			168.09	170.59			141.88
																																					75.11	66.62			53.17	37.24			178.86	186.61			158.09
																																					92	62.03			56.35	48.08			169.05	192.44			158.18
																																					92.03	69.55			55.58	41.95			179.12	174.58			145.33
																																					75.88	60.18			59.85	56.64			156.58	186.61			145.29
																																					87.92	56			46.41	38.49			174.12	162.77			155.07
																																					106.48	62.7			60.39	46.71			155.11	184.49			138.92
																																					90.68	68.56			58.55	40.12			157.21	153.31			143.58
																																					86.17	68.75			60.97	36.06			137.21	198.71			169.4
																																					84.44	68.27			52	42.47			150.05	178.63			138.92
																																					79.71	63.78			46.17	39.94			188.4	192.6			150.36
																																					107.98	78.6			54.1	34.79			161.26	176.62			165.5
																																				#3	110.76	64.14		#3	78.59	55.28		#3	167.2	162		#3	142.79
																																					83.66	89.12			66.76	50.39			169.21	152.32			172.01
																																					110.14	67.98			89.93	48.51			199.41	159.31			152.13
																																					96.02	72.87			78.21	67.31			195.75	148.76			170.09
																																					92.53	76.08			67.06	46.16			195.41	139.23			166.71
																																					117.07	78.25			76.34	60.57			158.22	138.54			144.04
																																					98.37	72.54			75.54	50.03			160.61	159.45			174.89
																																					77.45	72.17			126.39	76.59			182.39	148.54			151.05
																																					89.86	79			77.48	41			179.06	157.02			158.66
																																					99.48	70.11			116.4	42.39			144.12	174.44			154.3
																																					102.52	62.15			74.61	52.93			144.93	174.37			181.78
																																					95.64	72.4			69.04	48.6			183.42	170			154.03
																																					114.17	72.7			96.64	53.67			190.91	169.16			145.84
																																					83.8	67.25			89.82	48.09			169.92	164.82			145.74
																																					111.07	66.16			60.24	47.4			173.5	146.26			156.21
																																					102.52	75.43			70.02	45.53			197.09	138.23			175.2
																																					96.52	69.36			71.53	54.18			165.04	168.24			160.82
																																					87.03	62.77			84.54	44.67			179.34	154.18			174.55
																																					108.24	74.49			63.82	38.97			165.05	166			168.75
																																					113.59	69.07			77.7	39.92			185.21	172.48			159.57
																																					95	64.94			67.06	54.15			201.32	148.96			176.87
																																					88.24	69.06			61.91	42.38			169.67	153.52			153.7
																																					85.19	66.76			104.08	48.86			176.25	164.43			171.8
																																					98.19	71.08			85.47	43.53			181.51	147.18			182.84
																																					88.71	62.02			75.21	50.81			153.96	170.7			147.16
																																					91.67	68.74			75.54	48.04			172.12	139.38			189.82
																																					87.64	66.22			59.88	48.96			147.78	159.52			148.68
																																					87.31	63.46			87.41	37.42			164.35	157.64			152.76
																																					99.68	61.21			83.39	46.9			159.71	155.72			148.88
																																					107.64	79.22			63.17	45.78			170.58	152.33			155.98
																																				#4	97.28	83.53		#4	95.25	48.29		#4	196.94	139.49		#4	186.15
																																					84.56	83.3			84.2	57.12			178.66	138.89			189.72
																																					101.34	98.64			90.76	54.03			197.5	143.41			183.76
																																					111.56	91.67			91.81	54.49			178.85	153.64			190.37
																																					95.38	79.32			78.09	49.27			185.51	143.83			184.1
																																					108.91	85.68			91.82	54.4			161.22	134.6			187.93
																																					94.3	81.76			78.35	60.44			179.16	127.55			196.8
																																					93.18	80.58			67.92	81.35			169.51	128.86			164.62
																																					98.25	94.35			69.86	47.76			168.87	120.34			160.81
																																					109.53	90.06			108.04	47.68			184.44	117.74			184.61
																																					90.37	81.18			110.43	50.03			183.24	134.5			195.03
																																					84.38	85.66			117.03	46.35			202.25	142.81			180.36
																																					85.35	84.42			72.3	52.5			196.44	122.23			177.56
																																					101.98	73.4			72.49	47.17			185.73	141.47			175.6
																																					88.45	76.99			95.36	57.54			194.17	162.24			202.16
																																					97.56	83.16			82.7	47.05			168.32	159.02			156.48
																																					83.04	83.83			106.69	48.74			181.15	121.98			150.33
																																					94.51	85.31			73.41	46.91			153.96	134.17			180.41
																																					91.17	83.08			90.57	52.85			196.44	120			183.57
																																					91.58	98.99			73.85	45.65			186.1	151.5			186.48
																																					89.42	89.96			84.95	43.78			194	142.87			165.89
																																					83.2	89.45			64.79	44			175.71	134.17			198.26
																																					78	88.2			94.2	47.58			158.8	149.84			204.89
																																					131.6	75.24			74.73	45.56			185.04	134.05			188.19
																																					90.16	82.17			78.92	41.43			159.72	135.24			195.45
																																					88.54	71.35			69.13	48.97			187.2	155.72			175.63
																																					76.42	79.19			73.71	39.61			180.7	94			191.88
																																					93.92	76			99.16	57.66			150.89	123.69			184.29
																																					89.49	90.6			78.54	45.71			176.22	130.45			187.04
																																					93.56	78.12			95.5	48.67			203	122.98			201.48
																																				#5	96.64	91.96		#5	80.75	65.82		#5	181.28	170.75		#5	164.3
																																					92.14	105.26			74.52	73.36			193.54	135.44			170.96
																																					86.55	93.18			89.5	70.6			203.02	140.28			171.97
																																					101.34	105.7			79	68.6			201.54	141.24			181.83
																																					86.39	89.8			83.26	74.22			156.98	146.88			164.87
																																					92.89	104.1			74.36	68.89			176.32	175.92			152.49
																																					92.29	92.11			78.7	77.08			190.75	150.43			181.84
																																					88.62	101.23			70.29	69.09			201.09	169.51			184.12
																																					91.2	99.6			90.61	72.97			169	159.6			190.14
																																					84.1	93.52			100.25	67.46			162.48	183.15			144.68
																																					95.51	79.62			87.94	73.1			178.91	170.84			195.68
																																					95.54	82.97			78.78	70			175.98	154.79			159.19
																																					102.82	91.59			75.61	75.08			176.44	157.84			170.42
																																					92.83	84.73			81.09	69.62			173.83	155			201.35
																																					91.18	87.58			94.77	61.95			189.15	142.22			169.81
																																					100.52	87.48			100.21	72			181.85	152.87			194.19
																																					91.89	90.15			74.23	72.92			200.49	180.07			201.8
																																					89.47	84.87			106.98	84.04			178.42	130.17			161.54
																																					91.47	77.63			87.35	69.28			177.8	160.59			195.58
																																					87.1	103.31			72.1	84.58			167.67	142.2			169.56
																																					89.04	82.74			75.12	86.16			172.91	131.93			186.26
																																					82.29	90.24			75.69	63.35			201.43	158.65			191.32
																																					79.95	86.55			75.72	66.58			194.2	169.7			181.84
																																					94.73	89.78			86.17	83.02			188.66	164.23			178.89
																																					87.97	86.78			67.43	79.77			203.88	150.44			176.84
																																					79.03	88			74.67	75.18			185.61	151.6			172.25
																																					82.43	87.88			83.51	76.91			168.17	153.53			190.15
																																					84.79	90.23			68.14	66.09			189.03	151.6			176.6
																																					81.02	83.52			70.54	62			184.66	141.66			186.14
																																					99.55	80.5			76.19	82.33			197.57	163.63			183.16
[truncated: 51 more columns]

## Sheet: Fig 6
	Figure 6.b			Figure 6.c																							Figure 6.d														Figure 6.e			Figure 6.f	1500s-1
	MICAL+/+	MICAL1-/-				MICAL+/+										MICAL1-/-												MICAL+/+	MICAL1-/-			MICAL+/+	MICAL1-/-			MICAL+/+	MICAL1-/-				MICAL+/+	MICAL1-/-			MICAL+/+	MICAL1-/-			MICAL+/+
Experiment #1						length evolution (%)										length evolution (%)											mean	39.2302	65.303		mean	46.6784	55.4225		mean	42.5286	54.981				Raw data	Raw data		mean	1.70875	1.87409		mean	1.78219
Platelets	length evolution (%)			Experiment #1	Platelets	T = 0	T = 20	T = 40	T = 60	T = 80	T = 100	T = 120	T = 140	T = 160	T = 180	T = 0	T = 20	T = 40	T = 60	T = 80	T = 100	T = 120	T = 140	T = 160	T = 180		Experiment	Raw data	Raw data		Experiment	Raw data	Raw data		Experiment	Raw data	Raw data		Experiment #1	Platelets				Experiment	Raw data	Raw data		Experiment	Raw data
#1	0	38			#1	100	91	109	81	92	96	86	50	65	0	100	103	93	61	95	94	99	99	102	73		#1	28.7174	34.7088		#2	38.3243	35.9484		#3	19.2138	48.8609			#1	106.3	417.08		#1	3.02	2.05		#2	0.95
#2	0	86			#2	100	99	85	95	68	51	81	0	0	0	100	101	98	90	104	95	86	101	126	88			26.1349	51.5467			40.9068	34.2956			54.0259	39.1507			#2	86.91	220.95			1.01	3.65			2.64
#3	0	154			#3	100	170	124	94	80	80	43	54	0	0	100	103	107	119	104	93	105	116	100				33.4692	57.6414			60.5338	45.6586			34.3989	63.6328			#3	207	177.8			2.82	1.22			3.05
#4	0	0			#4	100	87	89	91	73	122	85	83	59	0	100	86	96	74	89	108	59	73	0	0			30.5768	39.8738			28.4075	22.1062			34.1923	47.4147			#4	69.72	119.99			3.73	2.88			3.54
#5	0	35			#5	100	115	70	83	113	82	98	73	40	0	100	74	107	105	96	96	84	126	79	54			17.3544	55.2655			41.32	61.1536			35.8451	53.9226			#5	121.79	81.41			1.77	1.96			1.55
#6	0	229			#6	100	87	55	112	54	83	69	186	58	0	100	98	141	217	91	110	99	96	77	104			14.0488	53.1995			71.6902	33.4692			29.957	44.3157			#6	129.13	79.5			1.62	1.91			0.9
#7	31	39			#7	100	119	57	95	83	93	84	75			100	86	91	95	99	101	97	52	104				61.4635	33.3659			52.4764	66.8351			31.5065	39.1507			#7	222.48	196.98			2.14	1.76			1.06
#8	23	41			#8	100	135	89	75	113	90	65	77	51		100	100	101	65	94	86	107	95	96	80			47.8279	61.7734			26.4448	52.8896			15.0818	43.2827			#8	132.44	230.81			0.59	1.02			2.03
#9	21	95			#9	100	99	98	75	85	72	68	76	90		100	166	171	155	147	114	106	95					17.561	58.881			42.9728	47.2081			40.4936	81.5037			#9	102.53	146.79			1.7	1.7			2.31
#10	78	25			#10	100	91	79	190	100	92	83	117	63		100	103	73	38	34	27	33	25					47.2081	36.3616			28.0976	36.9814			52.5797	77.1651			#10	87.9	251.49			2.22	1.25			1.06
Experiment #2				Experiment #2	#1	100	94	95	85	64	44	29	0	0	0	100	91	83	78	56	42							17.7676	61.4635			40.7002	35.7418			39.6672	57.0216			#11	181.52	303.89			0.88	1.3			2.93
Platelets	length evolution (%)				#2	100	143	109	70	70	47	0	0	0	0	100	94	91	150	207	203	213						28.0976	61.5668			47.518	66.4219			55.3688	30.8867			#12	66.63	247.54			2.56	4.93			1.27
#1	0	42			#3	100	74	59	42	27	17	0	0	0	0	100	65	73	63	55	61							44.1091	90.1809			55.5754	58.1579			32.4362	25.5151			#13	106.74	134.79			1.24	0.67			0.73
#2	0	213			#4	100	86	71	64	50	33	20	15	0	0	100	108	145	323	360	323	206	193					30.0603	96.7921			37.6012	56.1952			24.0689	29.1306		Experiment #2	#1	189.45	301.99			2.03	2.42			1.48
#3	0	61			#5	100	127	262	161	130	75	31				100	84	64	82	36	97	50	38	41	0			39.3573	35.8451			37.3946	115.18			29.2339	17.6643			#2	134.49	185.91			1.03	1.47			1.92
#4	0	193			#6	100	87	74	64	45	25	0	0	0	0	100	81	75	51	89	104	65	34	11	0			17.2511	53.3028			57.848	58.1579			29.8537	37.2913			#3	159	278.31			0.79	0.78			3.41
#5	31	0			#7	100	103	196	233	146	84	69				100	176	160	97	77	66							20.8666	90.1809			45.1421	52.0632			23.3458	36.2583			#4	61.98	57.49			1.39	3.04			2.69
#6	0	0			#8	100	124	106	84	57	50	38	0	0	0	100	101	88	76	62								27.4778	86.5654			57.6414	67.6615			62.4965	76.5453			#5	29.42	135.09			0.82	1.46			1.88
#7	69	66			#9	100	93	96	82	80	59	35				100	89	89	85	59	59	40						18.4907	77.9915			49.2741	33.6758			26.0316	87.7017			#6	26.49	169.41			1.62	1.45			1.9
#8	0	62			#10	100	84	85	80	55	49	40	24			100	65	83	80	55	46							40.4936	96.069			69.5209	79.3344			43.0761	65.9054			#7	71	85.46			0.74	2.67			2.56
#9	35	40		Experiment #3	#1	100	90	58	43	25	25	18	0	0	0	100	170	190	212	195	178	245	235					22.1062	104.85			45.2454	79.1278			70.244	40.4936			#8	75.84	144.36			4.22	3.73			1.29
#10	24	46			#2	100	103	92	92	86	68	60	54	42	37	100	98	112	135	137	141	180	70	41				44.8322	85.3258			58.6744	38.9441			33.5725	61.4635			#9	124.03	135.35			4.71	3.73			2.1
Experiment #3					#3	100	86	82	72	69	76	61	50			100	132	173	205	216	207	213	218	207				31.2999	82.2268			52.1665	50.5137			38.221	64.1493			#10	248.56	108.96			2.01	1.04			4.27
Platelets	length evolution (%)				#4	100	83	73	45	44	38	31	18			100	75	228	416	469	461	467	338	401				48.9642	82.3301			64.9757	42.9728			42.7662	46.5883			#11	75.41	244.85			1.81	1.59			2.23
#1	0	235			#5	100	104	74	68	56	39	0	0	0	0	100	91	122	196	251	208	120	174	76	0			34.3989	92.1436			52.683	93.4865			33.1593	41.5266			#12	49.81	153.74			3.28	2.27			3.49
#2	37	41			#6	100	98	83	69	58	55	40	22			100	134	83	84	108	106	67						37.6012	67.2483			52.8896	92.4535			18.9039	38.0144			#13	23.15				3.82	0.62			3.1
#3	50	207			#7	100	104	104	78	63	45	27	19			100	128	221	141	201	255	276	317	364	298			33.056	73.9628			44.7289	95.7591			45.1421	41.5266		Experiment #3	#1	62.7	51.9			1.81	1.99			1.1
#4	18	401			#8	100	86	72	70	63	48	29	22	19		100	70	34	99	39	32	18	23	0	0			30.0603	38.0144			59.2942	69.7275			33.4692	55.2655			#2	84.75	119.16			2.06	0.97			0.99
#5	0	0			#9	100	72	55	64	67	47	28	17			100	123	136	107	147	73							34.3989	70.0374			40.3903	48.4477			51.2368	48.551			#3	58.65	74.7			2.01	1.41			1
#6	22	67			#10	100	108	98	76	71	55	35	12			100	50	26	41	61	138	69	56	103	33			41.8365	69.7275			37.6012	50.617			34.2956	66.0087			#4	39.34	161.49			1.34	2.47			2.49
#7	19	298																										38.3243	47.3114			38.7375	143.794			44.8322	49.9972			#5	76.09	104.22			1.74	1.7			2.56
#8	19	0																										28.6141	28.6141			56.7117	74.4793			43.4893	47.518			#6	139.44	59.23			1.41	1.21			3.36
#9	17	73																										32.9527	43.1794			30.7834	46.3817			40.5969	65.079			#7	55.24	41.35			1.66	3.21			1.2
#10	12	33																										56.1952	57.9513			55.2655	43.386			32.3329	60.4305			#8	68.78	57.33			3	0.94			0.74
																												14.462	81.1938			47.0015	58.6744			42.1464	40.3903			#9	47.23	115.38			1.96	1.24			1.72
																												35.2253	71.0704			58.4678	52.8896			32.6428	45.1421			#10	84.61	128.09			1.52	2.35			2.08
																												35.2253	59.3975			45.0388	82.1235			50.617	70.9671			#11	139.28	116.9			0.88	2.78			4.14
																												33.1593	75.7189			50.9269	82.64			25.9283	50.7203			#12	150.68	100.22			0	1.81			2.22
																												32.5395	60.947			49.9972	81.2971			23.8623	69.6242			#13	58.99				1.33	1.76			1.99
																												26.1349	58.4678			73.7562	83.9829			63.1163	88.2182								1.7	2.57			2.27
																												36.9814	54.0259			44.7289	39.8738			37.9111	66.6285								3.95	1.8			1.56
																												43.6959	72.9298			47.518	51.2368			46.8982	35.7418								0.8	1.46			1.62
																												43.4893	85.9456			52.8896	140.488			42.6629	71.7935								1.94	3.18			1.96
																												46.3817	96.8954			33.4692	62.7031			65.8021	28.7174								1.68	1.09			1.58
																												46.3817	71.3803			28.5108	51.7533			45.1421	43.9025								2.61	2.18			3.35
																												51.1335	66.7318			28.2009	41.9398			69.6242	45.0388								2.65	0.9			1.04
																												49.7906	59.7074			28.0976	52.3731			39.3573	74.2727								0.89	1.96			0.51
																												26.2382	83.7763			20.4534	63.1163			47.1048	45.8652								1.8	1.65			2.71
																												37.4979	63.1163			45.7619	46.485			60.6371	45.3487								1.53	1.97			3.68
																												38.8408	56.2985			39.8738	87.1852			30.5768	42.9728								3.3	0.9			1.15
																												33.3659	73.4463			47.9312	58.2612			55.4721	94.2096								1.86	0.82			2.47
																												33.056	71.7935			34.1923	85.5324			45.0388	55.2655								1.28	0.86			0.92
																												31.8164	55.6787			47.3114	41.8365			53.0962	39.1507								1.76	2.2			4.45
																												47.6213	61.0503			119.002	50.7203			58.7777	56.2985								2.12	2.14			5.99
																												53.716	71.1737			29.957	67.4549			63.9427	65.5955								2.33	0.83			1.44
																												67.8681	74.9958			29.957	49.8939			27.1679	60.947								2.14	0.98			1.38
																												69.0044	74.376			50.1005	33.2626			37.8078	50.4104								1.85	1.41			1.46
																												70.8638	73.2397			46.0718	65.8021			52.0632	80.0575								0.99	1.18			0.52
																												51.1335	33.4692			45.9685	71.1737			87.4951	79.541								1.09	2.99			0.79
																												55.3688	25.4118			32.7461	58.881			36.0517	64.1493								2.19	2.33			4.32
																												44.7289	58.881			51.2368	40.3903			50.9269	59.0876								1.45	1.34			1.62
																												34.7088	35.122			52.7863	34.7088			65.5955	26.1349								1.34	1.5			0.86
																												50.2038	39.1507			39.254	48.551			42.7662	65.2856								1.67	2.69			2.24
																												33.056	96.9987			40.5969	30.1636			31.5065	59.8107								1.9	1.05			2.76
																												42.9728	92.0403			29.4405	68.6945			66.3186	63.5295								0.88	0.99			1.9
																												27.7877	87.5984			32.5395	42.9728			32.3329	33.2626								1.85	1.02			1.5
																												60.1206	38.8408			81.1938	40.3903			44.7289	54.3358								3.17	1.46			1.39
																												35.7418	63.8394			51.8566	27.4778			64.7691	24.0689								1.04	1.83			0.84
																												17.6643	51.7533			46.0718	34.3989			65.5955	40.7002								1	1.83			2.29
																												43.2827	39.7705			34.2956	28.8207			60.947	44.9355								0.53	0.94			1.94
																												60.7404	36.3616			49.3774	39.9771			47.6213	42.6629								1.14	1.12			2.94
																												36.3616	56.5051			47.0015	52.8896			35.2253	47.2081								1.68	1.95			2.48
																												44.5223	56.7117			43.7992	69.9341			79.2311	61.98								2.36	2.68			4.42
																												31.2999	44.3157			50.7203	63.7361			61.0503	43.5926								1.49	1.98			2.68
																												18.9039	93.2799			36.5682	21.0732			31.8164	58.5711								1.44	2.85			3.45
																												41.8365	22.8293			48.4477	55.2655			39.7705	43.2827								1.42	2.34			1.9
																												25.2052	43.7992			48.551	29.5438			41.1134	68.2813								1.3	1.9			1.35
																												25.825	80.6773			75.9255	32.1263			63.9427	49.6873								1.97	1.19			1.29
																												29.2339	56.0919			35.122	32.7461			55.1622	39.3573								0.77	0.95			1.34
																												34.089	79.7476			26.9613	53.1995			52.9929	53.0962								0.74	0.74			1.59
																												22.5194	36.7748			52.3731	41.7332			46.0718	30.0603								1.49	1.18			2.29
																												35.3286	71.7935			31.6098	50.7203			56.9183	48.4477								3.18	3.35			0.66
																												48.9642	50.3071			44.7289	63.2196			55.1622	41.5266								3.29	2.01			0.73
																												33.3659	42.7662			39.4606	58.881			65.5955	50.3071								1.23	1.21			1.06
																												37.4979	55.1622			57.4348	72.2067			38.6342	31.9197								0.33	1.16			2.83
																												36.8781	98.135			42.7662	83.0532			52.0632	41.6299								1.45	0.85			2.4
																												44.2124	64.6658			36.7748	72.2067			48.3444	73.6529								0.81	0.78			1.53
																												37.4979	63.1163			64.2526	69.8308			35.5352	48.4477								1.45	2.47			0.62
																												34.2956	94.6228			16.6313	55.2655			46.5883	55.3688								1.71	0.78			0.69
																												47.7246	81.2971			22.6227	85.9456			49.8939	54.749								1.32	0.52			1.55
																												30.5768	52.683			46.7949	110.531			58.0546	47.518								0.43	2.44			0.64
																												46.2784	73.5496			60.7404	52.8896			32.3329	72.5166								1.77	2.07			0.59
																												22.726	99.4779			40.8035	60.0173			51.3401	47.8279								1.23	1.37			1.34
																												21.2798	60.8437			44.6256	71.8968			48.8609	37.7045								3.29	1.62			1.33
																												41.2167	56.5051			33.8824	49.0675			52.2698	41.0101								3.2	1.35			0.85
																												31.6098	51.65			24.792	59.1909			37.4979	40.0804								1.93	2.03			2.18
																												26.7547	44.3157			54.8523	54.5424			34.1923	48.551								2.73	1.9			1.77
																												42.2497	68.6945			48.2411	60.5338			46.6916	58.4678								1.98	1.59			2.54
																												53.1995	47.8279			48.7576	50.9269			41.6299	49.9972								1.39	1.88			2.08
																												36.8781	88.5281			28.8207	56.6084			48.6543	49.6873								1.26	0.53			2.2
																												27.6844	65.8021			38.9441	74.2727			61.1536	42.1464								2.6	0.8			1.11
																												36.7748	75.6156			39.4606	62.0833			50.9269	27.5811								0.9	2.34			0.57
																												33.4692	52.683			54.749	43.4893			39.8738	42.1464								0.97	1.28			0.84
																												27.3745	86.0489			45.0388	43.386			47.6213	116.316								1.35	0.98			0.7
																												32.8494	73.5496			41.4233	48.7576			32.023	55.782								2.72	1.52			1.14
																												26.7547	115.489			40.1837	87.2885			47.3114	48.6543								1.54	1.05			0.35
																												38.7375	88.2182			52.5797	54.3358			61.4635	83.4664								0.99	2.32			2.66
																												40.1837	75.409			32.5395	93.6931			72.2067	43.5926								1.14	2.01			1.38
																												75.2024	34.7088			27.2712	69.1077			74.2727	37.4979								0.65	2.71			2.27
																												26.2382	88.7347			26.2382	42.7662			54.5424	86.9786								1.35	2.31			0.67
																												56.9183	75.0991			45.7619	39.6672			46.0718	67.8681								2.3	2.37			0.91
																												41.1134	48.0345			40.8035	42.5596			42.8695	80.2641								2.01	1.89			0.81
																												30.7834	32.7461			19.627	63.6328			41.2167	51.65								1.5	1.25			2.04
																												33.056	67.2483			47.8279	58.4678			38.6342	49.4807								1.68	1.08			2.06
																												35.6385	38.3243			38.221	68.0747			54.8523	56.7117								1.11	3.48			1.25
																												36.0517	69.1077			43.2827	44.8322			65.1823	47.9312								0.73	1.28			0.63
																												45.1421	63.013			34.089	89.2512			36.2583	42.6629								1.69	1.68			2.44
																												30.3702	80.8839			32.3329	60.4305			22.2095	52.2698								2.14	3.52			1.18
																												28.0976	96.3789			42.8695	51.7533			29.7504	87.9083								0.92	1.64			0.98
																												46.8982	69.9341			41.32	51.2368			32.6428	59.0876								2.3	2.07			0.73
																												35.0187	82.3301			26.6514	39.7705			43.4893	63.1163								2.48	2.7			0.62
																												33.056	98.9614			21.693	69.3143			71.7935	53.6127								1.79	0.83			2.36
																												47.8279	43.1794			24.9986	31.9197			74.7892	41.8365								0.87	3.66			1.08
																												29.0273	0.5165			45.8652	55.4721			27.9943	67.145								1.51	1.78			2.94
																												24.8953	27.7877			32.3329	50.9269			46.2784	105.986								1.13	1.19			2.7
																												37.9111	101.337			86.772	64.3559			49.584	121.584								1.32	0.75			2.07
																												54.1292	51.0302			33.7791	50.8236			27.4778	65.5955								1.41	0.65			0.47
																												40.4936	36.2583			26.0316	57.0216			28.8207	58.881								2.79	1.61			2.57
																												62.1866	65.9054			24.5854	47.7246			30.4735	41.4233								1.72	2.73			1.24
																												23.759	48.7576			31.5065	96.2756			36.9814	63.013								1.14	0.66			0.42
																												21.0732	75.8222			39.5639	49.7906			33.2626	69.8308								1.11	2.73			2.15
																												35.0187	53.3028			40.7002	52.5797			35.9484	52.1665								1.48	0.99			2.62
																												26.6514	68.3846			46.5883	67.6615			61.4635	75.5123								1.65	0.91			1.09
																												84.1895	47.4147			52.683	64.9757			34.089	53.9226								2.85	1.22			0.33
																												83.1565	54.1292			30.2669	66.3186			26.5481	43.0761								1.44	0.55			0.53
																												67.7648	49.2741			66.4219	69.0044			34.3989	51.9599								2.89	2.35			2.09
																												79.8509	75.5123			46.6916	52.8896			30.99	51.0302								2.67	1.52			1.46
																												38.3243	31.2999			64.5625	51.1335			24.0689	38.8408								2.04	3.44			1.71
																												37.9111	48.8609			52.3731	55.4721			29.957	33.7791								1.19	3.96			3.01
																												17.9742	62.7031			61.98	64.1493			39.8738	43.0761								1.28	3.59			1.37
																												38.6342	63.5295			38.5309	60.2239			42.6629	81.607								0.79	0.64			0.33
																												14.8752	136.459			25.825	58.5711			24.4821	60.2239								3.14	1.47			0.89
																												39.8738	54.5424			50.5137	76.0288			25.4118	37.6012								3.25	5.1			1.21
																												23.1392	73.4463			36.8781	78.0948			16.6313	45.5553								2.27	2.78			1.78
																												33.7791	58.6744			51.8566	46.485			49.7906	41.9398								3.95	3.24			2.16
																												21.5897	90.904			37.188	90.0776			39.1507	61.5668								1.05	1.34			0.56
																												32.023	47.7246			37.8078	85.1192			37.6012	92.2469								1.79	1.84			1.66
																												33.4692	64.6658			30.2669	105.056			35.5352	64.5625								2.79	1.19			0.83
																												43.6959	80.2641			24.8953	81.7103			69.211	35.5352								1.15	0.84			0.72
																												32.3329	69.4176			32.023	92.6601			57.1249	61.3602								2.12	0.62			1.86
																												39.1507	46.2784			63.7361	74.1694			23.2425	66.9384								1.6	4.67			1.03
																												31.1966	79.0245			50.617	36.0517			54.749	110.738								1	2.06			2.25
																												32.1263	57.7447			42.7662	18.1808			36.155	33.6758								2.81	1.26			0.78
																												24.2755	40.8035			27.3745	37.9111			24.3788	72.0001								0.99	2.97			2.02
																												25.4118	73.4463			43.9025	29.2339			31.0933	68.6945								1.78	1.39			4.96
																												38.9441	67.8681			52.4764	12.1894			44.2124	67.145								1.11	3.02			1.23
																												40.9068	63.5295			22.2095	19.9369			44.6256	68.178								0.33	2.57			2.45
																												64.5625	61.6701			33.6758	84.6027			75.5123	67.4549								1.08	2.99			2.45
																												47.6213	60.4305			51.9599	21.0732			35.7418	45.5553								0.95	3.96			3.54
																												42.6629	60.1206			22.5194	55.9886			51.0302	40.8035								0.9	1.93			2.88
																												30.5768	32.1263			35.3286	66.3186			45.9685	105.676								1.65	2.66			1.6
																												68.6945	74.376			35.7418	61.3602			27.9943	45.5553								0.78	1.05			2
																												39.5639	61.4635			34.9154	75.3057			31.6098	60.4305								1.26	0.99			2.41
																												46.6916	48.2411			45.3487	26.7547			20.4534	57.3315								2.5	0.95			2.27
																												30.8867	60.8437			39.8738	30.3702			16.8379	64.8724								2.35	1.48			1.48
																												30.6801	72.5166			47.3114	142.141			32.6428	59.7074								2.16	3.05			1.47
																												49.8939	77.8882			39.1507	40.7002			68.3846	62.9097								1.53	0.88			2.02
																												26.5481	83.1565			42.353	31.5065			16.0115	65.9054								1.24	1.47			0.72
																												50.5137	114.973			32.7461	14.0488			43.6959	74.2727								1.04	1.07			3.02
																												42.8695	62.5998			36.5682	39.0474			24.792	67.8681								4.02	2.2			2.54
																												34.1923	54.9556			46.6916	52.0632			51.8566	68.4879								2.58	0.86			1.65
																												41.0101	88.3215			39.5639	41.7332			87.7017	50.9269								3.04	1.07			4.29
																												31.8164	43.0761			27.4778	62.8064			42.6629	55.9886								1.57	1			3.67
																												48.9642	85.9456			38.6342	61.7734			37.0847	42.4563								2.45	1.65			1.75
																												42.5596	63.6328			33.2626	54.4391			82.5367	54.749								0.74	1.05			1.21
																												28.0976	68.178			37.8078	30.6801			70.6572	56.5051								1.34	1.89			0.92
																												35.4319	77.6816			24.6887	39.0474			24.2755	82.0202								2.45	0.73			1.98
																												39.1507	96.5855			34.8121	54.5424			25.825	49.9972								1.55	0.57			0.55
																												35.8451	49.8939			39.7705	46.3817			39.1507	70.4506								1.36	1.79			3.13
																												54.9556	81.607			38.4276	31.9197			24.2755	78.508								2.08	1.81			2.18
																												37.3946	66.0087			29.6471	64.9757			46.485	70.6572								1.3	5.12			1.59
																												23.6557	48.6543			78.508	53.9226			72.7232	27.891								1.03	0.87			4.91
																												29.5438	78.1981			102.68	52.7863			22.2095	69.211								1.29	2.47			2
																												42.8695	53.6127			50.1005	30.5768			39.3573	48.1378								1.75	0.9			2.38
																												37.6012	46.1751			44.8322	50.1005			47.6213	42.8695								1.78	2.09			3.4
																												25.825	39.0474			44.7289	58.881			41.8365	27.4778								2.1	0.95			1.23
																												38.9441	40.1837			35.8451	87.3918			26.1349	46.6916								0.78	0.99			4.06
																												24.9986	49.6873			55.9886	47.3114			47.1048	56.9183								0.81	0.88			0.78
																												30.2669	33.4692			55.3688	52.0632			45.1421	63.5295								2.03	4.57			1.34
																												40.0804	64.8724			63.1163	68.6945			48.4477	34.6055								1.42	6.45			2.48
																												32.7461	69.5209			64.6658	42.8695			46.2784	33.6758								1.02	1.67			1.41
																												44.0058	81.7103			52.7863	64.2526			44.6256	26.858								0.73	1.24			1.78
																												39.5639	57.6414			50.617	73.5496			40.3903	46.0718								1.42	1.34			0.96
																												60.8437	70.0374			60.8437	85.0159			44.1091	36.9814								2.25	3.17			1.05
																												39.8738	56.7117			39.1507	64.5625			44.419	86.3588								1.85	1.03			1.18
																												39.9771	71.0704			58.1579	53.5094			44.9355	76.9585								2.7	0.98			0.72
																												48.7576	39.5639			36.3616	63.3229			77.475	96.9987								2.77	0.73			2.19
																												48.0345	68.7978			59.8107	50.7203			62.0833	64.3559								1.5	1.5			2.89
																												36.8781	35.7418			52.0632	51.5467			45.9685	36.6715								1.91	2.39			0.85
																												31.6098	72.8265			51.2368	48.3444			50.5137	36.2583								1.36	1.6			4.6
																												44.9355	142.864			50.3071	64.2526			42.4563	20.66								2.57	2.14			1.63
																												39.8738	95.036			87.9083	51.0302			37.3946	71.4836								1.15	2.28			0.58
																												55.2655	73.4463			51.0302	75.0991			57.3315	55.2655								0.58	1.51			0.77
																												90.8007	75.2024			133.567	48.3444			38.221	56.5051								3.47	2.53			1.78
																												43.7992	66.8351			53.3028	47.4147			34.8121	46.7949								0.83	3.25			2.79
																												55.1622	41.7332			74.9958	42.5596			21.4864	56.4018								0.67	2.71			0.83
																												24.6887	71.8968			101.647	87.3918			26.0316	33.9857								0.65	5.73			2.74
																												69.0044	60.5338			96.069	60.7404			44.9355	40.7002								1.7	1.16			1.42
																												75.2024	60.0173			61.8767	42.9728			40.8035	52.1665								3.79	2.27			3.04
																												47.8279	108.258			61.8767	64.9757			61.8767	66.8351								2.88	2.33			0.88
																												43.7992	88.7347			54.4391	55.4721			39.7705	58.2612								1.55	3.04			3.29
																												47.7246	52.2698			39.1507	56.7117			43.1794	62.2899								0.77	1.38			0.55
																												34.8121	62.1866			34.6055	51.9599			25.7217	59.8107								2.18	1.13			1.1
																												32.1263	56.9183			66.5252	56.815			26.0316	67.2483								0.55	1.94			1.02
																												21.4864	76.7519			44.2124	48.2411			35.2253	82.3301								3.66	1.87			1.28
																												31.6098	54.5424			32.6428	51.0302			43.9025	82.4334								2.31	1.74			0.9
																												22.4161	62.0833			55.3688	37.7045			33.3659	87.9083								2.8	3.61			3.38
																												43.6959	116.522			27.5811	58.3645			40.5969	32.3329								2.47	1.53			2.05
																												41.7332	70.4506			58.0546	32.3329			31.4032	72.1034								1.75	1.37			0.6
																												28.4075	59.7074			41.1134	25.5151			34.5022	42.5596								3.2	1.86			1.04
																												27.9943	86.3588			31.8164	17.3544			31.0933	42.5596								0.88	4.6			1.1
																												28.5108	100.408			44.9355	54.2325			28.2009	58.7777								1.3	0.8			1.69
																												61.0503	116.522			36.5682	53.716			37.4979	67.8681								2.25	2.13			1.09
																												48.551	55.0589			47.0015	56.1952			23.4491	52.683								2.13	2.45			1.25
																												73.6529	62.0833			29.8537	41.8365			34.3989	36.9814								2.04	1.44			1.37
																												48.8609	54.5424			50.5137	39.1507			42.0431	43.386								1.21	1.34			1.14
																												48.8609	76.7519			63.013	40.8035			24.792	46.2784								0.99	4.07			0.57
																												47.3114	51.3401			67.4549	49.584			26.9613	24.8953								1.24	1.91			0.73
																												33.2626	60.1206			58.4678	38.5309			33.4692	38.6342								1.43	0.76			1.09
																												30.2669	77.3717			55.3688	39.7705			91.3172	31.8164								1.87	0.79			2.76
																												73.6529	38.221			51.4434	35.3286			64.046	36.5682								0.65	0.9			1.21
																												41.9398	36.7748			49.2741	57.3315			45.3487	37.9111								0.99	2.9			1
																												27.2712	40.9068			40.7002	30.6801			33.5725	38.4276								1.06	1.47			2.85
																												32.7461	51.9599			39.5639	65.079			28.5108	74.5826								0.69	0.97			4.1
																												19.3171	69.3143			63.4262	58.6744			31.6098	41.1134								1.44	1.05			0.9
																												33.056	46.7949			58.881	38.5309			31.1966	47.9312								1.4	4.25			2.17
																												48.2411	47.4147			82.4334	54.749			45.3487	46.0718								1.3	2.74			2.27
																												34.3989	81.9169			29.1306	41.32			29.1306	41.1134								1.03	3.12			2.9
																												41.8365	70.6572			44.7289	54.4391			21.5897	47.0015								0.72	1.32			2.89
																												41.9398	72.0001			47.9312	72.5166			45.2454	50.2038								2.76	2.04			2.96
																												35.8451	91.0073			60.6371	56.815			25.2052	51.9599								1.65	1.34			1.45
																												42.7662	73.1364			61.7734	59.7074			95.6558	57.4348								2.96	1.21			1.09
																												47.9312	61.4635			52.1665	55.8853			35.9484	38.5309								1.49	0.98			2.58
																												28.0976	66.7318			70.6572	38.9441			28.8207	65.9054								1.26	0.88			1.83
																												47.4147	70.6572			45.1421	86.6687			25.3085	60.4305								0.82	1.11			0.95
																												37.8078	34.1923			64.7691	92.6601			53.9226	48.2411								1.48	1.35			1.17
																												43.4893	59.7074			40.4936	55.782			53.4061	46.8982								1.15	0.64			0.74
																												33.9857	95.4492			38.4276	45.0388			44.2124	60.0173								0.73	1.49			2.63
																												36.9814	71.7935			46.485	51.9599			27.0646	56.9183								0.85	1.02			1.59
																												34.6055	44.0058			39.3573	48.7576			29.4405	80.1608								2.42	4.23			1.39
																												29.6471	47.8279			53.716	48.2411			34.6055	54.4391								1.76	3.18			1.02
																												43.386	57.1249			61.4635	58.5711			52.5797	72.9298								0.97	2.23			1.05
																												35.5352	91.937			50.5137	38.4276			37.6012	37.7045								1.21	2.49			0.85
																												38.0144	79.3344			59.2942	45.1421			50.9269	68.178								0	1.75			1.55
																												38.9441	84.706			48.0345	57.2282			50.5137	40.9068								1.02				1.88
																												36.2583	97.8251			56.5051	44.8322			57.5381	41.1134												1.02
																												51.1335	82.2268			47.3114	31.9197			35.4319	70.0374												1.6
																												54.749	52.2698			76.9585	54.749			45.9685	67.0417												1.65
																												35.4319	60.7404			54.9556	52.1665			29.8537	27.9943												0.49
																												41.4233	73.5496			53.4061	42.8695			41.4233	58.2612												0.93
																												54.4391	77.6816			44.8322	28.3042			29.5438	82.9499												0.95
																												42.1464	83.4664			61.2569	83.5697			32.9527	54.5424												1.1
																												55.5754	60.0173			36.155	48.551			41.0101	49.2741												0.93
																												28.6141	55.5754			44.1091	44.9355			27.3745	28.6141												0.54
																												37.9111	72.7232			55.8853	33.7791			27.7877	31.8164												3.26
																												51.5467	64.2526			62.8064	33.2626			32.6428	46.3817												1.5
																												27.4778	73.4463			44.9355	29.0273			22.5194	43.386												1.45
																												45.8652	49.6873			48.8609	55.0589			44.5223	75.6156												1.03
																												73.0331	58.4678			48.0345	54.2325			20.7633	89.0446												0.89
																												30.3702	73.4463			44.0058	44.3157			26.7547	49.3774												0.54
																												52.1665	35.5352			35.0187	29.5438			31.8164	61.7734												1.1
																												41.8365	66.3186			42.8695	36.6715			49.584	64.9757												1.44
																												42.7662	72.2067			58.7777	49.4807			53.9226	83.2598												2.63
																																																	2.23

































































[truncated: 13 more columns]

## Sheet: Fig 7
Figure 7.a							Figure 7.b								Figure 7.c									Figure 7.d								Figure 7.f								Figure 7.g
		MICAL+/+		MICAL1-/-					MICAL+/+		MICAL1-/-				MICAL+/+			MICAL1-/-						MICAL+/+			MICAL1-/-					MICAL+/+			MICAL1-/-					MICAL+/+			MICAL1-/-
Experiment							Experiment								Raw data	Raw data		Raw data	Raw data					Raw data	Raw data		Raw data	Raw data				Raw data	Raw data		Raw data	Raw data				Raw data	Raw data		Raw data	Raw data
#1	VWF dose (µg/mL)	MFI	fold change	MFI	fold change		#1	Botrocetin dose (µg/mL)	Raw data	fold change	Raw data	fold change		Mice	GPIba	b-actin	ratio GPIbα/β-actin	GPIba	b-actin	ratio GPIbα/β-actin	ratio KO/WT		Mice	GPIba	b-actin	ratio GPIbα/β-actin	GPIba	b-actin	ratio GPIbα/β-actin		Mice	GPIba	b-actin	ratio GPIbα/β-actin	GPIba	b-actin	ratio GPIbα/β-actin		Mice	GPIba	b-actin	ratio GPIbα/β-actin	GPIba	b-actin	ratio GPIbα/β-actin
	0	5471.28	0	5719.08	0			0	1721.43	0	1455.67	0		#1	4.81178e+06	3.20179e+07	6.65406	5.1841e+06	3.25657e+07	6.28184	0.944062		#1	9529.31	8661.62	0.908946	8596.84	10713.9	1.24626		#1	9894.83	5021.25	0.507461	7856.51	10961.8	1.39525		#1	11976	18258.8	1.52462	14416.9	12606.8	0.874449
	0.5	7975.89	1.45777	6768.54	1.1835			2	6831.3	3.96839	6297.31	4.32606		#2	2159081	4608882	2.13465	2152839	5118348	2.37749	1.11376		#2	6239.13	8740.74	1.40095	9573.13	11449.6	1.19602		#2	18935.9	12272.5	0.648108	11458.4	34365.6	2.99915		#2	9230.44	10358.8	1.12224	15298.5	12519.9	0.818374
	1	9995.31	1.82687	9898.14	1.73072			5	10552.8	6.13025	9173.3	6.30177		#3	6641774	2217220	0.333829	7948403	3425435	0.430959	1.29096		#3	9546.6	11286.5	1.18225	7856.31	12280.9	1.56319		#3	3086.22	3255.73	1.05492	7859.56	32835.8	4.17782		#3	5460.25	13612.7	2.49305	9968.95	16871	1.69236
	2	13141.3	2.40187	11233.9	1.96428			10	15779.8	9.16665	11901.3	8.17583		#4	78005893	3885063	0.0498047	90744185	3295808	0.0363198	0.729243
	5	19683.5	3.5976	19308.4	3.37613		#2	VWF dose (µg/mL)	Raw data	fold change	Raw data	fold change
#2	VWF dose (µg/mL)	MFI	fold change	MFI	fold change			0	2162.85	0	2187.85	0
	0	2553.27	0	2728.08	0			2	7209.1	3.33315	6616.82	3.02435
	0.5	5946.67	2.32904	6175.5	2.26368			5	11271	5.21118	10556.2	4.82491
	1	9158.79	3.58708	9372.64	3.43562			10	16273.6	7.52415	13694.4	6.2593
	2	13679.2	5.35751	14605.2	5.35367		#3	VWF dose (µg/mL)	Raw data	fold change	Raw data	fold change
	5	26114.4	10.2278	26628.5	9.76089			0	5641.42	0	5430.26	0
#3	VWF dose (µg/mL)	MFI	fold change	MFI	fold change			2	9632.68	1.70749	9940.96	1.83066
	0	123.41	0	116.88	0			5	15190.9	2.69275	13193.4	2.42961
	0.5	181.1	1.46747	212.77	1.82041			10	19656.5	3.48432	21139.6	3.89292
	1	307.71	2.4934	280.34	2.39853		#4	VWF dose (µg/mL)	Raw data	fold change	Raw data	fold change
	2	506.59	4.10493	517.54	4.42796			0	3493.37	0	3165.03	0
	5	748.65	6.06636	710.64	6.08008			2	6820.5	1.95241	6473.53	2.04533
								5	9908.12	2.83626	10001.5	3.16
								10	16759.4	4.79748	16920.3	5.346
